# Supplementary material for: Sulfonated Pentablock Copolymer Coating of Polypropylene Filters for Dye and Metal Ions Effective Removal by Integrated Adsorption and Filtration Process
Source: Int J Mol Sci. 2022 Oct 4;23(19):11777. doi: 10.3390/ijms231911777 (PMC9570310; doi:10.3390/ijms231911777)
Supplement: Supplementary file 1 [file ijms-23-11777-s001.zip]

Archive with 1 entries (1 files):
- ijms-1916108-supplementary.pdf
